# Supplementary material for: African swine fever virus I177L induces host inflammatory responses by facilitating the TRAF6-TAK1 axis and NLRP3 inflammasome assembly
Source: J Virol. 2025 Mar 26;99(4):e02080-24. doi: 10.1128/jvi.02080-24 (PMC11998506; doi:10.1128/jvi.02080-24)
Supplement: Supplemental Excel file — Quality control results of raw data, including read death, GC(%), etc. [file jvi.02080-24-s0004.xls]

Sample	Raw Reads	Bases(GB)	GC(%)	Q20(%)	Q30(%)	Avg.Quality
ASFV-I177LG	14038400	2.106	43.1	97.715	93.635	38.705
ASFV-��I177L	13155200	1.973	45.245	97.22	92.405	38.45
